# Supplementary material for: New 1,2,3-Triazole/1,2,4-triazole Hybrids as Aromatase Inhibitors: Design, Synthesis, and Apoptotic Antiproliferative Activity
Source: Molecules. 2023 Oct 14;28(20):7092. doi: 10.3390/molecules28207092 (PMC10609154; doi:10.3390/molecules28207092)
Supplement: Supplementary file 1 [file molecules-28-07092-s001.zip]

Archive with 1 entries (1 files):
- molecules-2634786-supplementary.pdf
